# Supplementary material for: XNAzymes targeting the SARS-CoV-2 genome inhibit viral infection
Source: Nat Commun. 2022 Nov 16;13:6716. doi: 10.1038/s41467-022-34339-w (PMC9668987; doi:10.1038/s41467-022-34339-w)
Supplement: Supplementary file 3 — Source Data [file 41467_2022_34339_MOESM3_ESM.xlsx]

## Sheet: Raw images for main figure gels
	Figure 1b
	Lane 13: Sub_CoV2_ORF7b, partial alkaline hydrolysis
	Lane 14: Sub_CoV2_ORF7b - XNAzyme
	Lane 15: Sub_CoV2_ORF7b + Fz_CoV2_7b
	Other lanes: unrelated experiments
	Figure 1c and d
	(gel also shown in Supplementary Figure 1a and f)
	Lane 2: Sub_CoV2_ORF1b2 - XNAzyme
	Lane 3: Sub_CoV2_ORF1b2 + Fz_CoV2_1b2
	Lane 4: Sub_CoV2_ORF7b - XNAzyme
	Lane 5: Sub_CoV2_ORF7b + Fz_CoV2_7b
	Lane 6: Sub_CoV2_N - XNAzyme
	Lane 7: Sub_CoV2_N + Fz_CoV2_N
	Lane 8: Sub_CoV2_S - XNAzyme
	Lane 9: Sub_CoV2_S + Fz_CoV2_S
	Lane 10: Sub_CoV2_ORF1a - XNAzyme
	Lane 11: Sub_CoV2_ORF1a + Fz_CoV2_1a
	Other lanes: unrelated experiments
	Figure 2b
	(stained with SYBR Gold)
	Lanes 6 and 14: NEB Low Molecular Weight DNA Ladder
	Lane 7: TFz_CoV2_7b
	Lane 8: TFz_CoV2_1a
	Lane 9: TFz_CoV2_S
	Lane 10: TFz_CoV2_7b + TFz_CoV2_1a
	Lane 11: TFz_CoV2_7b + TFz_CoV2_S
	Lane 12: TFz_CoV2_1a + TFz_CoV2_S
	Lane 13: TFz_CoV2_7b + TFz_CoV2_1a + TFz_CoV2_S
	Figure 2c
	See Fig 2 tab
	Figure 4a
	Lanes 1 and 24: Sub_CoV2_ORF7b, partial alkaline hydrolysis
	Lane 3: Sub_CoV2_ORF7b + TFz_CoV2_7b – RNase H1, t = 0 h
	Lane 4: Sub_CoV2_ORF7b + TFz_CoV2_7b + RNase H1, t = 0 h
	Lane 5: Sub_CoV2_ORF7b + TFz_CoV2_7b – RNase H1, t = 1 h
	Lane 6: Sub_CoV2_ORF7b + TFz_CoV2_7b + RNase H1, t = 1 h
	Lane 7: Sub_CoV2_ORF7b + TFz_CoV2_7b – RNase H1, t = 3 h
	Lane 8: Sub_CoV2_ORF7b + TFz_CoV2_7b + RNase H1, t = 3 h
	Lane 9: Sub_CoV2_ORF7b + TFz_CoV2_7b – RNase H1, t = 9 h
	Lane 10: Sub_CoV2_ORF7b + TFz_CoV2_7b + RNase H1, t = 9 h
	Lane 11: Sub_CoV2_ORF7b + TFz_CoV2_7b – RNase H1, t = 27 h
	Lane 12: Sub_CoV2_ORF7b + TFz_CoV2_7b + RNase H1, t = 27 h
	Lane 13: Sub_CoV2_ORF7b + TFz3 – RNase H1, t = 0 h
	Lane 14: Sub_CoV2_ORF7b + TFz3 + RNase H1, t = 0 h
	Lane 15: Sub_CoV2_ORF7b + TFz3 – RNase H1, t = 1 h
	Lane 16: Sub_CoV2_ORF7b + TFz3 + RNase H1, t = 1 h
	Lane 17: Sub_CoV2_ORF7b + TFz3 – RNase H1, t = 3 h
	Lane 18: Sub_CoV2_ORF7b + TFz3 + RNase H1, t = 3 h
	Lane 19: Sub_CoV2_ORF7b + TFz3 – RNase H1, t = 9 h
	Lane 20: Sub_CoV2_ORF7b + TFz3 + RNase H1, t = 9 h
	Lane 21: Sub_CoV2_ORF7b + TFz3 – RNase H1, t = 27 h
	Lane 22: Sub_CoV2_ORF7b + TFz3 + RNase H1, t = 27 h
	Figure 4b
	Lanes 1 and 24: Sub_CoV2_S, partial alkaline hydrolysis
	Lane 3: Sub_CoV2_S + TFz_CoV2_S – RNase H1, t = 0 h
	Lane 4: Sub_CoV2_S + TFz_CoV2_S + RNase H1, t = 0 h
	Lane 5: Sub_CoV2_S + TFz_CoV2_S – RNase H1, t = 1 h
	Lane 6: Sub_CoV2_S + TFz_CoV2_S + RNase H1, t = 1 h
	Lane 7: Sub_CoV2_S + TFz_CoV2_S – RNase H1, t = 3 h
	Lane 8: Sub_CoV2_S + TFz_CoV2_S + RNase H1, t = 3 h
	Lane 9: Sub_CoV2_S + TFz_CoV2_S – RNase H1, t = 9 h
	Lane 10: Sub_CoV2_S + TFz_CoV2_S + RNase H1, t = 9 h
	Lane 11: Sub_CoV2_S + TFz_CoV2_S – RNase H1, t = 27 h
	Lane 12: Sub_CoV2_S + TFz_CoV2_S + RNase H1, t = 27 h
	Lane 13: Sub_CoV2_S + TFz3 – RNase H1, t = 0 h
	Lane 14: Sub_CoV2_S + TFz3 + RNase H1, t = 0 h
	Lane 15: Sub_CoV2_S + TFz3 – RNase H1, t = 1 h
	Lane 16: Sub_CoV2_S + TFz3 + RNase H1, t = 1 h
	Lane 17: Sub_CoV2_S + TFz3 – RNase H1, t = 3 h
	Lane 18: Sub_CoV2_S + TFz3 + RNase H1, t = 3 h
	Lane 19: Sub_CoV2_S + TFz3 – RNase H1, t = 9 h
	Lane 20: Sub_CoV2_S + TFz3 + RNase H1, t = 9 h
	Lane 21: Sub_CoV2_S + TFz3 – RNase H1, t = 27 h
	Lane 22: Sub_CoV2_S + TFz3 + RNase H1, t = 27 h
	Figure 4c
	Lanes 1 and 24: Sub_CoV2_1a, partial alkaline hydrolysis
	Lane 2: Sub_CoV2_1a + TFz_CoV2_1a – RNase H1, t = 0 h
	Lane 3: Sub_CoV2_1a + TFz_CoV2_1a + RNase H1, t = 0 h
	Lane 4: Sub_CoV2_1a + TFz_CoV2_1a – RNase H1, t = 1 h
	Lane 5: Sub_CoV2_1a + TFz_CoV2_1a + RNase H1, t = 1 h
	Lane 6: Sub_CoV2_1a + TFz_CoV2_1a – RNase H1, t = 3 h
	Lane 7: Sub_CoV2_1a + TFz_CoV2_1a + RNase H1, t = 3 h
	Lane 8: Sub_CoV2_1a + TFz_CoV2_1a – RNase H1, t = 9 h
	Lane 9: Sub_CoV2_1a + TFz_CoV2_1a + RNase H1, t = 9 h
	Lane 10: Sub_CoV2_1a + TFz_CoV2_1a – RNase H1, t = 27 h
	Lane 11: Sub_CoV2_1a + TFz_CoV2_1a + RNase H1, t = 27 h
	Lane 12: Sub_CoV2_1a + TFz3 – RNase H1, t = 0 h
	Lane 13: Sub_CoV2_1a + TFz3 + RNase H1, t = 0 h
	Lane 14: Sub_CoV2_1a + TFz3 – RNase H1, t = 1 h
	Lane 15: Sub_CoV2_1a + TFz3 + RNase H1, t = 1 h
	Lane 16: Sub_CoV2_1a + TFz3 – RNase H1, t = 3 h
	Lane 17: Sub_CoV2_1a + TFz3 + RNase H1, t = 3 h
	Lane 18: Sub_CoV2_1a + TFz3 – RNase H1, t = 9 h
	Lane 19: Sub_CoV2_1a + TFz3 + RNase H1, t = 9 h
	Lane 20: Sub_CoV2_1a + TFz3 – RNase H1, t = 27 h
	Lane 21: Sub_CoV2_1a + TFz3 + RNase H1, t = 27 h
	Figure 4a, b and c
	(gel also shown in Supplementary Figure 8d,e and f)
	Lanes 3 and 8: Sub_CoV2_ORF7b, partial alkaline hydrolysis
	Lane 4: Sub_CoV2_ORF7b + Dz1023_CoV2_7b – RNase H1, t = 1h
	Lane 5: Sub_CoV2_ORF7b + Dz1023_CoV2_7b + RNase H1, t = 1h
	Lane 6: Sub_CoV2_ORF7b + Dz817_CoV2_7b – RNase H1, t = 1h
	Lane 7: Sub_CoV2_ORF7b + Dz817_CoV2_7b + RNase H1, t = 1h
	Lanes 10 and 15: Sub_CoV2_S, , partial alkaline hydrolysis
	Lane 11: Sub_CoV2_S + Dz1023_CoV2_S - RNase H1, t = 1 h
	Lane 12: Sub_CoV2_S + Dz1023_CoV2_S + RNase H1, t = 1 h
	Lane 13: Sub_CoV2_S + Dz817_CoV2_S - RNase H1, t = 1 h
	Lane 14: Sub_CoV2_S + Dz817_CoV2_S + RNase H1, t = 1 h
	Lane 17 and 20: Sub_CoV2_ORF1a, partial alkaline hydrolysis
	Lane 18: Sub_CoV2_ORF1a + Dz1023_CoV2_1a - RNase H1, t = 0 h
	Lane 19: Sub_CoV2_ORF1a + Dz1023_CoV2_1a + RNase H1, t = 0 h

## Sheet: Raw images for SI figure gels
	Supplementary Figure 1a
	(see also gel used in Fig. 1c in "Raw images for main figure gels" tab)
	Lane 6: Sub_CoV2_ORF1b, partial alkaline hydrolysis
	Lane 7: Sub_CoV2_ORF1b - XNAzyme
	Lane 8: Sub_CoV2_ORF1b Fz_CoV2_1b
	Supplementary Figure 1c
	(see also gel used in Fig. 1c in "Raw images for main figure gels" tab)
	Lane 6: Sub_CoV2_ORF1b, partial alkaline hydrolysis
	Lane 7: Sub_CoV2_ORF1b - XNAzyme
	Lane 8: Sub_CoV2_ORF1b Fz_CoV2_1b
	Other lanes: unrelated experiments
	Supplementary Figure 1f
	(see gel used in Fig. 1c in "Raw gel images for main figures" tab)
	Supplementary Figure 2a
	Lane 1: Sub_CoV2_ORF1b - XNAzyme
	Lane 2: Sub_CoV2_ORF7b - XNAzyme
	Lane 3: Sub_CoV2_S - XNAzyme
	Lane 4: Sub_CoV2_ORF1a - XNAzyme
	Lane 5: Sub_CoV2_ORF1b + Fz_CoV2_1b[A28G]
	Lane 6: Sub_CoV2_ORF7b + Fz_CoV2_1b[A28G]
	Lane 7: Sub_CoV2_S + Fz_CoV2_1b[A28G]
	Lane 8: Sub_CoV2_ORF1a + Fz_CoV2_1b[A28G]
	Lane 9: Sub_CoV2_ORF1b + Fz_CoV2_7b
	Lane 10: Sub_CoV2_ORF7b + Fz_CoV2_7b
	Lane 11: Sub_CoV2_S + Fz_CoV2_7b
	Lane 12: Sub_CoV2_ORF1a + Fz_CoV2_7b
	Lane 13: Sub_CoV2_ORF1b + Fz_CoV2_S
	Lane 14: Sub_CoV2_ORF7b + Fz_CoV2_S
	Lane 15: Sub_CoV2_S + Fz_CoV2_S
	Lane 16: Sub_CoV2_ORF1a + Fz_CoV2_S
	Lane 17: Sub_CoV2_ORF1b + Fz_CoV2_1a
	Lane 18: Sub_CoV2_ORF7b + Fz_CoV2_1a
	Lane 19: Sub_CoV2_S + Fz_CoV2_1a
	Lane 20: Sub_CoV2_ORF1a + Fz_CoV2_1a
	Supplementary Figure 2a
	Lane 1: Sub_CoV2_ORF1b + Fz_CoV2_1b[A28G], t = 0h
	Lane 2: Sub_CoV2_ORF1b + Fz_CoV2_1b[A28G], t = 14h
	Lane 3: Sub_CoV2_ORF1b + Fz_CoV2_1b[A28G], t = 24h
	Lane 4: Sub_CoV2_ORF1b + Fz_CoV2_1b[A28G], t = 48h
	Lane 5: Sub_CoV2_ORF1b + Fz_CoV2_1b[A28G], t = 96h
	Lane 6: Sub_CoV2_ORF1b + Fz_CoV2_1b[A28G], t = 185h
	Lane 7: Sub_CoV2_ORF7b + Fz_CoV2_7b, t = 0h
	Lane 8: Sub_CoV2_ORF7b + Fz_CoV2_7b, t = 14h
	Lane 9: Sub_CoV2_ORF7b + Fz_CoV2_7b, t = 24h
	Lane 10: Sub_CoV2_ORF7b + Fz_CoV2_7b, t = 48h
	Lane 11: Sub_CoV2_ORF7b + Fz_CoV2_7b, t = 96h
	Lane 12: Sub_CoV2_ORF7b + Fz_CoV2_7b, t = 185h
	Lane 13: Sub_CoV2_S + Fz_CoV2_S, t = 0h
	Lane 14: Sub_CoV2_S + Fz_CoV2_S, t = 14h
	Lane 15: Sub_CoV2_S + Fz_CoV2_S, t = 24h
	Lane 16: Sub_CoV2_S + Fz_CoV2_S, t = 48h
	Lane 17: Sub_CoV2_S + Fz_CoV2_S, t = 96h
	Lane 18: Sub_CoV2_S + Fz_CoV2_S, t = 185h
	Lane 19: Sub_CoV2_ORF1a + Fz_CoV2_1a, t = 0h
	Lane 20: Sub_CoV2_ORF1a + Fz_CoV2_1a, t = 14h
	Lane 21: Sub_CoV2_ORF1a + Fz_CoV2_1a, t = 24h
	Lane 22: Sub_CoV2_ORF1a + Fz_CoV2_1a, t = 48h
	Lane 23: Sub_CoV2_ORF1a + Fz_CoV2_1a, t = 96h
	Lane 24: Sub_CoV2_ORF1a + Fz_CoV2_1a, t = 185h
	Supplementary Figure 3
	Lanes 9 and 12: Sub_CoV2_ORF7b, partial alkaline hydrolysis
	Lane 10: Sub_CoV2_ORF7b – DNAzyme
	Lane 11: Sub_CoV2_ORF7b + Dz1023_CoV2_7b
	Lane 13: Sub_CoV2_ORF7b – DNAzyme
	Lane 14: Sub_CoV2_ORF7b + Dz817_CoV2_7b
	Lanes 15 and 18: Sub_CoV2_ORF7b, partial alkaline hydrolysis
	Lane 16: Sub_CoV2_S – DNAzyme
	Lane 17: Sub_CoV2_S + Dz1023_CoV2_S
	Lane 18: Sub_CoV2_S – DNAzyme
	Lane 19: Sub_CoV2_S + Dz817_CoV2_S
	Lane 20: Sub_CoV2_ORF1a, partial alkaline hydrolysis
	Lane 16: Sub_CoV2_ORF1a – DNAzyme
	Lane 17: Sub_CoV2_ORF1a + Dz1023_CoV2_1a
	Supplementary Figure 4
	Lane 1: Sub_CoV2_ORF7b + Fz_CoV2_7b - N protein
	Lane 2: Sub_CoV2_ORF7b + Fz_CoV2_7b + 2 nM N protein
	Lane 3: Sub_CoV2_ORF7b + Fz_CoV2_7b + 6 nM N protein
	Lane 4: Sub_CoV2_ORF7b + Fz_CoV2_7b + 17 nM N protein
	Lane 5: Sub_CoV2_ORF7b + Fz_CoV2_7b + 52 nM N protein
	Lane 6: Sub_CoV2_ORF7b + Fz_CoV2_7b + 156 nM N protein
	Lane 7: Sub_CoV2_ORF7b + Fz_CoV2_7b + 470 nM N protein
	Lane 8: Sub_CoV2_ORF7b + Fz_CoV2_7b + 1400 nM N protein
	Lane 9: Sub_CoV2_S + Fz_CoV2_S - N protein
	Lane 10: Sub_CoV2_S + Fz_CoV2_S + 2 nM N protein
	Lane 11: Sub_CoV2_S + Fz_CoV2_S + 6 nM N protein
	Lane 12: Sub_CoV2_S + Fz_CoV2_S + 17 nM N protein
	Lane 13: Sub_CoV2_S + Fz_CoV2_S + 52 nM N protein
	Lane 14: Sub_CoV2_S + Fz_CoV2_S + 156 nM N protein
	Lane 15: Sub_CoV2_S + Fz_CoV2_S + 470 nM N protein
	Lane 16: Sub_CoV2_S + Fz_CoV2_S + 1400 nM N protein
	Lane 17: Sub_CoV2_ORF1a + Fz_CoV2_1a - N protein
	Lane 18: Sub_CoV2_ORF1a + Fz_CoV2_1a + 2 nM N protein
	Lane 19: Sub_CoV2_ORF1a + Fz_CoV2_1a + 6 nM N protein
	Lane 20: Sub_CoV2_ORF1a + Fz_CoV2_1a + 17 nM N protein
	Lane 21: Sub_CoV2_ORF1a + Fz_CoV2_1a + 52 nM N protein
	Lane 22: Sub_CoV2_ORF1a + Fz_CoV2_1a + 156 nM N protein
	Lane 23: Sub_CoV2_ORF1a + Fz_CoV2_1a + 470 nM N protein
	Lane 24: Sub_CoV2_ORF1a + Fz_CoV2_1a + 1400 nM N protein
	Supplementary Figure 5c
	(stained with SYBR Gold)
	Lanes 9 and 14: NEB Low Molecular Weight DNA Ladder
	Lane 10: TFz3 unpurified
	Lane 12: TFz3 after spin column purification
	Supplementary Figure 5d
	Lane 13: Sub_CoV2_ORF7b + TFz3
	Lane 14: Sub_CoV2_ORF7b – XNAzyme
	Lane 16: Sub_CoV2_S + TFz3
	Lane 17: Sub_CoV2_S – XNAzyme
	Lane 19: Sub_CoV2_ORF1a + TFz3
	Lane 20: Sub_CoV2_ORF1a – XNAzyme
	Other lanes: unrelated experiments
	Supplementary Figure 6b
	(stained with GelStar)
	Lane 1: NEB Low Molecular Weight DNA Ladder
	Lane 2: - SARS-CoV-2 RNA, +RT, +PCR (No template control)
	Lane 3: + SARS-CoV-2 RNA, - RT, +PCR (No RT control)
	Lane 4: + SARS-CoV-2 RNA, +RT, +PCR
	Other lanes: unrelated experiments
	Supplementary Figure 7b
	(stained with SYBR Gold)
	Lanes 4 and 12: NEB Low Molecular Weight DNA Ladder
	Lane 7: TFz_CoV2_7b_i
	Lane 8: TFz_CoV2_1a_i
	Lane 9: TFz_CoV2_S_i
	Lane 10: TFz_CoV2_7b_i + TFz_CoV2_1a_i
	Lane 11: TFz_CoV2_7b_i + TFz_CoV2_S_i
	Lane 12: TFz_CoV2_1a_i + TFz_CoV2_S_i
	Lane 13: TFz_CoV2_7b_i + TFz_CoV2_1ai + TFz_CoV2_Si
	Supplementary Figure 7c
	Lane 2: Sub_CoV2_ORF7b - XNAzyme
	Lane 3: Sub_CoV2_ORF7b + TFz3
	Lane 4: Sub_CoV2_ORF7b + TFz3i
	Lane 5: Sub_CoV2_S - XNAzyme
	Lane 6: Sub_CoV2_S + TFz3
	Lane 7: Sub_CoV2_S + TFz3i
	Lane 8: Sub_CoV2_ORF1a - XNAzyme
	Lane 9: Sub_CoV2_ORF1a + TFz3
	Lane 10: Sub_CoV2_ORF1a + TFz3i
	Other lanes: unrelated experiments
	Supplementary Figure 8a
	Lanes 1 and 12: Sub_CoV2_ORF7b, partial alkaline hydrolysis
	Lane 2: Sub_CoV2_ORF7b – XNAzyme – RNase H1
	Lane 3: Sub_CoV2_ORF7b – XNAzyme + RNase H1
	Lane 4: Sub_CoV2_ORF7b + TFz_CoV2_7b – RNase H1
	Lane 5: Sub_CoV2_ORF7b + TFz_CoV2_7b + RNase H1
	Lane 6: Sub_CoV2_ORF7b + TFz_CoV2_7b_i – RNase H1
	Lane 7: Sub_CoV2_ORF7b + TFz_CoV2_7b_i + RNase H1
	Lane 8: Sub_CoV2_ORF7b + TFz3 – RNase H1
	Lane 9: Sub_CoV2_ORF7b + TFz3 + RNase H1
	Lane 10: Sub_CoV2_ORF7b + TFz3i – RNase H1
	Lane 11: Sub_CoV2_ORF7b + TFz3i + RNase H1
	Other lanes: unrelated experiments
	Supplementary Figure 8b and c
	Lanes 1 and 12: Sub_CoV2_S, partial alkaline hydrolysis
	Lane 2: Sub_CoV2_S – XNAzyme – RNase H1
	Lane 3: Sub_CoV2_S – XNAzyme + RNase H1
	Lane 4: Sub_CoV2_S + TFz_CoV2_S – RNase H1
	Lane 5: Sub_CoV2_S + TFz_CoV2_S + RNase H1
	Lane 6: Sub_CoV2_S + TFz_CoV2_S_i – RNase H1
	Lane 7: Sub_CoV2_S + TFz_CoV2_S_i + RNase H1
	Lane 8: Sub_CoV2_S + TFz3 – RNase H1
	Lane 9: Sub_CoV2_S + TFz3 + RNase H1
	Lane 10: Sub_CoV2_S + TFz3i – RNase H1
	Lane 11: Sub_CoV2_S + TFz3i + RNase H1
	Lanes 13 and 24: Sub_CoV2_ORF1a, partial alkaline hydrolysis
	Lane 2: Sub_CoV2_ORF1a – XNAzyme – RNase H1
	Lane 3: Sub_CoV2_ORF1a – XNAzyme + RNase H1
	Lane 4: Sub_CoV2_ORF1a + TFz_CoV2_1a – RNase H1
	Lane 5: Sub_CoV2_ORF1a + TFz_CoV2_1a + RNase H1
	Lane 6: Sub_CoV2_ORF1a + TFz_CoV2_1a_i – RNase H1
	Lane 7: Sub_CoV2_ORF1a + TFz_CoV2_1a_i + RNase H1
	Lane 8: Sub_CoV2_ORF1a + TFz3 – RNase H1
	Lane 9: Sub_CoV2_ORF1a + TFz3 + RNase H1
	Lane 10: Sub_CoV2_ORF1a + TFz3i – RNase H1
	Lane 11: Sub_CoV2_ORF1a + TFz3i + RNase H1

## Sheet: Fig 1
Figure 1
																									Figure 1c													Figure 1d
																									(Replicate 1)													(Replicate 1)
Figure 1b	Gel1											Figure 1b	Gel2												Lane 1: Sub_CoV2_S + Fz_CoV2_S, t = 0 h													Lane 1: Sub_CoV2_ORF1a + Fz_CoV2_1a, t = 0 h
																									Lane 2: Sub_CoV2_S + Fz_CoV2_S, t = 22 min													Lane 2: Sub_CoV2_ORF1a + Fz_CoV2_1a, t = 22 min
(Replicate 1)												(Replicate 3)													Lane 3: Sub_CoV2_S + Fz_CoV2_S, t = 45 min													Lane 3: Sub_CoV2_ORF1a + Fz_CoV2_1a, t = 45 min
Lane 1: Sub_CoV2_ORF7b + Fz_CoV2_7b, t = 0 h												Lane 1: Sub_CoV2_ORF7b + Fz_CoV2_7b, t = 0 h													Lane 4: Sub_CoV2_S + Fz_CoV2_S, t = 1.5 h													Lane 4: Sub_CoV2_ORF1a + Fz_CoV2_1a, t = 1.5 h
Lane 2: Sub_CoV2_ORF7b + Fz_CoV2_7b, t = 7.5 min												Lane 2: Sub_CoV2_ORF7b + Fz_CoV2_7b, t = 7.5 min													Lane 5: Sub_CoV2_S + Fz_CoV2_S, t = 3 h													Lane 5: Sub_CoV2_ORF1a + Fz_CoV2_1a, t = 3 h
Lane 3: Sub_CoV2_ORF7b + Fz_CoV2_7b, t = 15 min												Lane 3: Sub_CoV2_ORF7b + Fz_CoV2_7b, t = 15 min													Lane 6: Sub_CoV2_S + Fz_CoV2_S, t = 6 h													Lane 6: Sub_CoV2_ORF1a + Fz_CoV2_1a, t = 6 h
Lane 4: Sub_CoV2_ORF7b + Fz_CoV2_7b, t = 0.5 h												Lane 4: Sub_CoV2_ORF7b + Fz_CoV2_7b, t = 0.5 h													Lane 7: Sub_CoV2_S + Fz_CoV2_S, t = 14 h													Lane 7: Sub_CoV2_ORF1a + Fz_CoV2_1a, t = 14 h
Lane 5: Sub_CoV2_ORF7b + Fz_CoV2_7b, t = 1 h												Lane 5: Sub_CoV2_ORF7b + Fz_CoV2_7b, t = 1 h													Lane 8: Sub_CoV2_S + Fz_CoV2_S, t = 24 h													Lane 8: Sub_CoV2_ORF1a + Fz_CoV2_1a, t = 24 h
Lane 6: Sub_CoV2_ORF7b + Fz_CoV2_7b, t = 2 h												Lane 6: Sub_CoV2_ORF7b + Fz_CoV2_7b, t = 2 h													(Replicate 2)
Lane 7: Sub_CoV2_ORF7b + Fz_CoV2_7b, t = 4 h												Lane 7: Sub_CoV2_ORF7b + Fz_CoV2_7b, t = 4 h													Lane 9: Sub_CoV2_S + Fz_CoV2_S, t = 0 h													(Replicate 2)
Lane 8: Sub_CoV2_ORF7b + Fz_CoV2_7b, t = 8 h												Lane 8: Sub_CoV2_ORF7b + Fz_CoV2_7b, t = 8 h													Lane 10: Sub_CoV2_S + Fz_CoV2_S, t = 22 min													Lane 9: Sub_CoV2_ORF1a + Fz_CoV2_1a, t = 0 h
																									Lane 11: Sub_CoV2_S + Fz_CoV2_S, t = 45 min													Lane 10: Sub_CoV2_ORF1a + Fz_CoV2_1a, t = 22 min
(Replicate 2)												(Other lanes: see Supplementary Fig. 1e Gel 1)													Lane 12: Sub_CoV2_S + Fz_CoV2_S, t = 1.5 h													Lane 11: Sub_CoV2_ORF1a + Fz_CoV2_1a, t = 45 min
Lane 9: Sub_CoV2_ORF7b + Fz_CoV2_7b, t = 0 h																									Lane 13: Sub_CoV2_S + Fz_CoV2_S, t = 3 h													Lane 12: Sub_CoV2_ORF1a + Fz_CoV2_1a, t = 1.5 h
Lane 10: Sub_CoV2_ORF7b + Fz_CoV2_7b, t = 7.5 min																									Lane 14: Sub_CoV2_S + Fz_CoV2_S, t = 6 h													Lane 13: Sub_CoV2_ORF1a + Fz_CoV2_1a, t = 3 h
Lane 11: Sub_CoV2_ORF7b + Fz_CoV2_7b, t = 15 min																									Lane 15: Sub_CoV2_S + Fz_CoV2_S, t = 14 h													Lane 14: Sub_CoV2_ORF1a + Fz_CoV2_1a, t = 6 h
Lane 12: Sub_CoV2_ORF7b + Fz_CoV2_7b, t = 0.5 h																									Lane 16: Sub_CoV2_S + Fz_CoV2_S, t = 24 h													Lane 15: Sub_CoV2_ORF1a + Fz_CoV2_1a, t = 14 h
Lane 13: Sub_CoV2_ORF7b + Fz_CoV2_7b, t = 1 h																									(Replicate 3)													Lane 16: Sub_CoV2_ORF1a + Fz_CoV2_1a, t = 24 h
Lane 14: Sub_CoV2_ORF7b + Fz_CoV2_7b, t = 2 h																									Lane 17: Sub_CoV2_S + Fz_CoV2_S, t = 0 h
Lane 15: Sub_CoV2_ORF7b + Fz_CoV2_7b, t = 4 h																									Lane 18: Sub_CoV2_S + Fz_CoV2_S, t = 22 min													(Replicate 3)
Lane 16: Sub_CoV2_ORF7b + Fz_CoV2_7b, t = 8 h																									Lane 19: Sub_CoV2_S + Fz_CoV2_S, t = 45 min													Lane 17: Sub_CoV2_ORF1a + Fz_CoV2_1a, t = 0 h
																									Lane 20: Sub_CoV2_S + Fz_CoV2_S, t = 1.5 h													Lane 18: Sub_CoV2_ORF1a + Fz_CoV2_1a, t = 22 min
																									Lane 21: Sub_CoV2_S + Fz_CoV2_S, t = 3 h													Lane 19: Sub_CoV2_ORF1a + Fz_CoV2_1a, t = 45 min
																									Lane 22: Sub_CoV2_S + Fz_CoV2_S, t = 6 h													Lane 20: Sub_CoV2_ORF1a + Fz_CoV2_1a, t = 1.5 h
																									Lane 23: Sub_CoV2_S + Fz_CoV2_S, t = 14 h													Lane 21: Sub_CoV2_ORF1a + Fz_CoV2_1a, t = 3 h
																									Lane 24: Sub_CoV2_S + Fz_CoV2_S, t = 24 h													Lane 22: Sub_CoV2_ORF1a + Fz_CoV2_1a, t = 6 h
																																						Lane 23: Sub_CoV2_ORF1a + Fz_CoV2_1a, t = 14 h
																																						Lane 24: Sub_CoV2_ORF1a + Fz_CoV2_1a, t = 24 h
Substrate: Sub_COV2_ORF7b
Catalyst: Fz_CoV2_7b
Experiment: single-turnover kinetics (Fig. 1b) in 1mM Mg2+, pH 7.4, 37C condition
Replicate 1						Replicate 2						Replicate 3
Fig. 1b raw gel 1						Fig. 1b raw gel 1						Fig. 1b raw gel 2
Lane	Time (h)		Volume	% cleavage		Lane	Time (h)		Volume	% cleavage		Lane	Time (h)		Volume	% cleavage
2	0.125	Substrate band:	6472.62			10	0.125	Substrate band:	5216.03			2	0.125	Substrate band:	3819.08
		Product band:	679.113	9.49578				Product band:	485.87	8.52119				Product band:	392.335	9.31598
3	0.25	Substrate band:	5879.2			11	0.25	Substrate band:	4645.79			3	0.25	Substrate band:	3694.96
		Product band:	731.698	11.068				Product band:	567.284	10.8819				Product band:	438.749	10.6139
4	0.5	Substrate band:	6030.33			12	0.5	Substrate band:	4559.5			4	0.5	Substrate band:	3618.72
		Product band:	1455.48	19.4432				Product band:	1034.65	18.4952				Product band:	978.648	21.2871
5	1	Substrate band:	5205.2			13	1	Substrate band:	4002.67			5	1	Substrate band:	3174.43
		Product band:	2308.43	30.7232				Product band:	1639.18	29.054				Product band:	1454.77	31.426
6	2	Substrate band:	4365.79			14	2	Substrate band:	3434.96			6	2	Substrate band:	2602.65
		Product band:	3213.38	42.3975				Product band:	2465.84	41.7882				Product band:	2270.13	46.588
7	4	Substrate band:	3033.72			15	4	Substrate band:	2330.01			7	4	Substrate band:	1825.23
		Product band:	4279.33	58.5163				Product band:	3371.33	59.1322				Product band:	3051.79	62.5748
8	8	Substrate band:	1611.18			16	8	Substrate band:	1310.72			8	8	Substrate band:	1000.7
		Product band:	4716.74	74.5385				Product band:	3906.35	74.8763				Product band:	3409.79	77.3109
Substrate: Sub_COV2_S
Catalyst: Fz_CoV2_S
Experiment: single-turnover kinetics (Fig. 1c) in 1mM Mg2+, pH 7.4, 37C condition
Replicate 1						Replicate 2						Replicate 3
Fig. 1c raw gel						Fig. 1c raw gel						Fig. 1c raw gel
Lane	Time (h)		Volume	% cleavage		Lane	Time (h)		Volume	% cleavage		Lane	Time (h)		Volume	% cleavage
2	0.37	Substrate band:	6299.08			10	0.37	Substrate band:	5478.38			18	0.37	Substrate band:	4174.84
		Product band:	552.456	8.06324				Product band:	477.456	8.01661				Product band:	315.385	7.02381
3	0.75	Substrate band:	6570.79			11	0.75	Substrate band:	5146.26			19	0.75	Substrate band:	4018.13
		Product band:	1012.94	13.3568				Product band:	724.406	12.3394				Product band:	507.163	11.2073
4	1.5	Substrate band:	5865.08			12	1.5	Substrate band:	4594.55			20	1.5	Substrate band:	3517.01
		Product band:	1477.06	20.1176				Product band:	1035.82	18.397				Product band:	698.698	16.5737
5	3	Substrate band:	5794.96			13	3	Substrate band:	4373.55			21	3	Substrate band:	3436.01
		Product band:	2228.89	27.7783				Product band:	1554.18	26.2189				Product band:	1154.53	25.1501
6	6	Substrate band:	5400.79			14	6	Substrate band:	4166.72			22	6	Substrate band:	3122.6
		Product band:	2743.01	33.6822				Product band:	1959.18	31.982				Product band:	1461.06	31.8754
7	14	Substrate band:	2883.18			15	14	Substrate band:	2709.18			23	14	Substrate band:	1994.65
		Product band:	2343.6	44.8383				Product band:	1949.18	41.8426				Product band:	1403.23	41.2973
8	24	Substrate band:	3410.6			16	24	Substrate band:	2734.48			24	24	Substrate band:	2503.38
		Product band:	3285.13	49.0631				Product band:	2414.3	46.8908				Product band:	1907.55	43.246
Substrate: Sub_COV2_ORF1a
Catalyst: Fz_CoV2_ORF1a
Experiment: single-turnover kinetics (Fig. 1d) in 1mM Mg2+, pH 7.4, 37C condition
Replicate 1						Replicate 2						Replicate 3
Fig. 1d raw gel						Fig. 1d raw gel						Fig. 1d raw gel
Lane	Time (h)		Volume	% cleavage		Lane	Time (h)		Volume	% cleavage		Lane	Time (h)		Volume	% cleavage
2	0.37	Substrate band:	7021.57			10	0.37	Substrate band:	5260.79			18	0.37	Substrate band:	4248.67
		Product band:	840.234	10.6875				Product band:	671.991	11.3267				Product band:	481.749	10.1841
3	0.75	Substrate band:	6151.91			11	0.75	Substrate band:	4695.38			19	0.75	Substrate band:	3777.84
		Product band:	1379.89	18.3209				Product band:	844.82	15.2489				Product band:	694.406	15.527
4	1.5	Substrate band:	6183.45			12	1.5	Substrate band:	4460.08			20	1.5	Substrate band:	3643.55
		Product band:	2332.13	27.3867				Product band:	1564.89	25.9734				Product band:	1228.77	25.2194
5	3	Substrate band:	5745.33			13	3	Substrate band:	4116.96			21	3	Substrate band:	3446.13
		Product band:	3737.08	39.4107				Product band:	2471.43	37.5118				Product band:	2064.6	37.465
6	6	Substrate band:	4534.08			14	6	Substrate band:	3180.72			22	6	Substrate band:	2409.18
		Product band:	5147.74	53.1691				Product band:	3702.38	53.7894				Product band:	2733.72	53.1552
7	14	Substrate band:	2539.01			15	14	Substrate band:	1701.48			23	14	Substrate band:	1319.82
		Product band:	6042.86	70.4142				Product band:	4330.2	71.791				Product band:	3278.13	71.2955
8	24	Substrate band:	1334.77			16	24	Substrate band:	889.991			24	24	Substrate band:	562.991
		Product band:	5926.98	81.6192				Product band:	4525.91	83.5671				Product band:	3420.91	85.8684

## Sheet: Fig 2
Figure 2
Figure 2c	Gel 1
(stained with SYBR Gold)									Figure 2c	Gel 2
									(stained with SYBR Gold)
Lane 3: NEB Low Molecular Weight DNA Ladder
Lane 4: TFz_CoV2_7b in 50% serum, t = 0									Lanes 1 and 8: NEB Low Molecular Weight DNA Ladder
Lane 5: TFz_CoV2_7b in 50% serum, t = 40 min									Lane 2: TFz3 in 50% serum, t = 0
Lane 6: TFz_CoV2_7b in 50% serum, t = 2 h									Lane 3: TFz3 in 50% serum, t = 40 min
Lane 7: TFz_CoV2_7b in 50% serum, t = 6 h									Lane 4: TFz3 in 50% serum, t = 2 h
Lane 8: TFz_CoV2_7b in 50% serum, t = 20 h									Lane 5: TFz3 in 50% serum, t = 6 h
Lane 9: TFz_CoV2_7b in 50% serum, t = 48 h									Lane 6: TFz3 in 50% serum, t = 20 h
									Lane 7: TFz3 in 50% serum, t = 48 h
									Other lanes: unrelated experiments
ssFANAzyme (TFz_CoV2_7b)
Experiment: stability in 50% human serum, 37C
Fig. 2c raw gel 1
Lane	Time (h)		Volume	% cleavage
4	0	Full-length oligo band:	4844.28	100
5	0.67	Full-length oligo band:	4277.75	88.3051
6	2	Full-length oligo band:	1469.09	30.3263
7	6	Full-length oligo band:	476.728	9.84104
8	20	Full-length oligo band:	220.314	4.54792
9	48	Full-length oligo band:	106.071	2.18961
Purified TFz3
Experiment: stability in 50% human serum, 37C
Fig. 2c raw gel 2
Lane	Time (h)		Volume	% cleavage
2	0	Full-length oligo band:	18532.5	100
3	0.67	Full-length oligo band:	10597.9	57.1858
4	2	Full-length oligo band:	11129.8	60.0555
5	6	Full-length oligo band:	7546.32	40.7195
6	20	Full-length oligo band:	4047.93	21.8424
7	48	Full-length oligo band:	1885.79	10.1756
RT-ddPCR data shown in Figure 2d and Supplementary Figure 6c-e
Replicates 1 and 2
Well	ExptType	Experiment	Sample	TargetType	Target	Status	Concentration	Supermix	CopiesPer20uLWell	TotalConfMax	TotalConfMin	PoissonConfMax	PoissonConfMin	Positives	Negatives	Ch1+Ch2+	Ch1+Ch2-	Ch1-Ch2+	Ch1-Ch2-	Linkage	AcceptedDroplets	CNV	TotalCNVMax	TotalCNVMin	PoissonCNVMax	PoissonCNVMin	ReferenceCopies	UnknownCopies	Ratio	TotalRatioMax	TotalRatioMin	PoissonRatioMax	PoissonRatioMin	FractionalAbundance	TotalFractionalAbundanceMax	TotalFractionalAbundanceMin	PoissonFractionalAbundanceMax	PoissonFractionalAbundanceMin	ReferenceAssayNumber	TargetAssayNumber	Threshold	MeanAmplitudeofPositives	MeanAmplitudeofNegatives	MeanAmplitudeTotal	ExperimentComments	MergedWells	TotalConfMax68	TotalConfMin68	PoissonConfMax68
A04	Absolute Quantification	ABS	No template control	Ch1Unknown	ORF7b	Manual	0	ddPCR Supermix for Probes (no dUTP)	0			0.22	0	0	16146	0	0	8	16138	0	16146																		1	1	1019	0	485.27	485.27					0.1
A05	Absolute Quantification	ABS	No template control	Ch1Unknown	ORF7b	Manual	0	ddPCR Supermix for Probes (no dUTP)	0			0.22	0	0	16238	0	0	15	16223	0	16238																		1	1	1019	0	497.97	497.97					0.099
B04	Absolute Quantification	ABS	ex vivo SARS-CoV-2 RNA - XNAzyme	Ch1Unknown	ORF7b	Manual	57.1	ddPCR Supermix for Probes (no dUTP)	1142			61.3	52.9	710	14279	79	631	1731	12548	0	14989								0.377			0.41	0.344	27.4			29.1	25.7	1	1	1019	7941.9	492.61	845.47					59.2
B05	Absolute Quantification	ABS	ex vivo SARS-CoV-2 RNA - XNAzyme	Ch1Unknown	ORF7b	Manual	55	ddPCR Supermix for Probes (no dUTP)	1100			59	50.9	707	14785	60	647	1604	13181	0	15492								0.411			0.447	0.375	29.1			30.9	27.3	1	1	1019	7996.7	514.3	855.78					57
F04	Absolute Quantification	ABS	ex vivo SARS-CoV-2 RNA + FR6_1	Ch1Unknown	ORF7b	Manual	50.3	ddPCR Supermix for Probes (no dUTP)	1006			54.3	46.4	629	14389	63	566	1852	12537	0	15018								0.314			0.342	0.285	23.9			25.5	22.2	1	1	1019	8078.8	512.12	829.03					52.3
F05	Absolute Quantification	ABS	ex vivo SARS-CoV-2 RNA + FR6_1	Ch1Unknown	ORF7b	Manual	50.2	ddPCR Supermix for Probes (no dUTP)	1004			54.4	46	559	12826	58	501	1574	11252	0	13385								0.328			0.36	0.297	24.7			26.5	22.9	1	1	1019	7930.5	533.46	842.38					52.3
C04	Absolute Quantification	ABS	ex vivo SARS-CoV-2 RNA + Fz_CoV2_7b	Ch1Unknown	ORF7b	Manual	25.4	ddPCR Supermix for Probes (no dUTP)	508			28.3	22.5	290	13281	25	265	1373	11908	0	13571								0.199			0.224	0.174	16.6			18.3	14.8	1	1	1019	8109	499.24	661.85					26.9
C05	Absolute Quantification	ABS	ex vivo SARS-CoV-2 RNA + Fz_CoV2_7b	Ch1Unknown	ORF7b	Manual	20.5	ddPCR Supermix for Probes (no dUTP)	410			23	18.1	270	15332	33	237	1607	13725	0.396	15602								0.157			0.177	0.137	13.6			15.1	12.1	1	1	1019	7779.5	525.12	650.66					21.8
G04	Absolute Quantification	ABS	ex vivo SARS-CoV-2 RNA + TFz3	Ch1Unknown	ORF7b	Manual	13.6	ddPCR Supermix for Probes (no dUTP)	272			15.7	11.6	169	14511	15	154	1253	13258	0.0357	14680								0.128			0.149	0.108	11.4			13	9.7	1	1	1019	8206.7	514	602.56					14.7
G05	Absolute Quantification	ABS	ex vivo SARS-CoV-2 RNA + TFz3	Ch1Unknown	ORF7b	Manual	12.2	ddPCR Supermix for Probes (no dUTP)	244			14	10.3	160	15412	17	143	1339	14073	0.256	15572								0.113			0.132	0.095	10.2			11.7	8.7	1	1	1019	8078.1	542.22	619.65					13.1
A04	Absolute Quantification	ABS	No template control	Ch2Unknown	N2	Manual	0.58	ddPCR Supermix for Probes (no dUTP)	11.6			1.09	0.26	8	16138	0	0	8	16138	0	16146																		1	1	2633	4442.5	1558.7	1560.1					0.82
A05	Absolute Quantification	ABS	No template control	Ch2Unknown	N2	Manual	1.1	ddPCR Supermix for Probes (no dUTP)	22			1.7	0.6	15	16223	0	0	15	16223	0	16238																		1	1	2633	4162.8	1560.8	1563.2					1.39
B04	Absolute Quantification	ABS	ex vivo SARS-CoV-2 RNA - XNAzyme	Ch2Unknown	N2	Manual	151	ddPCR Supermix for Probes (no dUTP)	3020			158	144	1810	13179	79	631	1731	12548	0	14989								0.377			0.41	0.344	27.4			29.1	25.7	1	1	2633	4354.6	1592.5	1926					155
B05	Absolute Quantification	ABS	ex vivo SARS-CoV-2 RNA - XNAzyme	Ch2Unknown	N2	Manual	134	ddPCR Supermix for Probes (no dUTP)	2680			140	127	1664	13828	60	647	1604	13181	0	15492								0.411			0.447	0.375	29.1			30.9	27.3	1	1	2633	4348	1601.2	1896.2					137
F04	Absolute Quantification	ABS	ex vivo SARS-CoV-2 RNA + FR6_1	Ch2Unknown	N2	Manual	160	ddPCR Supermix for Probes (no dUTP)	3200			168	153	1915	13103	63	566	1852	12537	0	15018								0.314			0.342	0.285	23.9			25.5	22.2	1	1	2633	4399.5	1617.9	1972.6					164.2
F05	Absolute Quantification	ABS	ex vivo SARS-CoV-2 RNA + FR6_1	Ch2Unknown	N2	Manual	153	ddPCR Supermix for Probes (no dUTP)	3060			160	146	1632	11753	58	501	1574	11252	0	13385								0.328			0.36	0.297	24.7			26.5	22.9	1	1	2633	4374.5	1620.7	1956.4					156.8
C04	Absolute Quantification	ABS	ex vivo SARS-CoV-2 RNA + Fz_CoV2_7b	Ch2Unknown	N2	Manual	128	ddPCR Supermix for Probes (no dUTP)	2560			135	121	1398	12173	25	265	1373	11908	0	13571								0.199			0.224	0.174	16.6			18.3	14.8	1	1	2633	4375.3	1590.5	1877.4					131.3
C05	Absolute Quantification	ABS	ex vivo SARS-CoV-2 RNA + Fz_CoV2_7b	Ch2Unknown	N2	Manual	131	ddPCR Supermix for Probes (no dUTP)	2620			137	124	1640	13962	33	237	1607	13725	0.396	15602								0.157			0.177	0.137	13.6			15.1	12.1	1	1	2633	4374.7	1606	1897					133.9
G04	Absolute Quantification	ABS	ex vivo SARS-CoV-2 RNA + TFz3	Ch2Unknown	N2	Manual	106	ddPCR Supermix for Probes (no dUTP)	2120			112	100	1268	13412	15	154	1253	13258	0.0357	14680								0.128			0.149	0.108	11.4			13	9.7	1	1	2633	4405.6	1605.6	1847.4					109.3
G05	Absolute Quantification	ABS	ex vivo SARS-CoV-2 RNA + TFz3	Ch2Unknown	N2	Manual	107	ddPCR Supermix for Probes (no dUTP)	2140			113	101	1356	14216	17	143	1339	14073	0.256	15572								0.113			0.132	0.095	10.2			11.7	8.7	1	1	2633	4403.2	1617.3	1859.9					110.1
Replicate 3
Well	ExptType	Experiment	Sample	TargetType	Target	Status	Concentration	Supermix	CopiesPer20uLWell	TotalConfMax	TotalConfMin	PoissonConfMax	PoissonConfMin	Positives	Negatives	Ch1+Ch2+	Ch1+Ch2-	Ch1-Ch2+	Ch1-Ch2-	Linkage	AcceptedDroplets	CNV	TotalCNVMax	TotalCNVMin	PoissonCNVMax	PoissonCNVMin	ReferenceCopies	UnknownCopies	Ratio	TotalRatioMax	TotalRatioMin	PoissonRatioMax	PoissonRatioMin	FractionalAbundance	TotalFractionalAbundanceMax	TotalFractionalAbundanceMin	PoissonFractionalAbundanceMax	PoissonFractionalAbundanceMin	ReferenceAssayNumber	TargetAssayNumber	Threshold	MeanAmplitudeofPositives	MeanAmplitudeofNegatives	MeanAmplitudeTotal	ExperimentComments	MergedWells	TotalConfMax68	TotalConfMin68	PoissonConfMax68
A01	Absolute Quantification	ABS	No template control	Ch1Unknown	ORF7b	Manual	0	ddPCR Supermix for Probes (no dUTP)	0			0.35	0	0	9961	0	0	5	9956	0	9961																		1	1	1416	0	503.9	503.9					0.16
B01	Absolute Quantification	ABS	ex vivo SARS-CoV-2 RNA - XNAzyme	Ch1Unknown	ORF7b	Manual	51.3	ddPCR Supermix for Probes (no dUTP)	1026			55.8	46.8	505	11334	72	433	1344	9990	1.37	11839								0.342			0.377	0.307	25.5			27.4	23.6	1	1	1416	8114.1	513.65	837.85					53.6
F01	Absolute Quantification	ABS	ex vivo SARS-CoV-2 RNA + FR6_1	Ch1Unknown	ORF7b	Manual	51.4	ddPCR Supermix for Probes (no dUTP)	1028			55.9	47	522	11679	60	462	1331	10348	0.0555	12201								0.361			0.398	0.325	26.5			28.5	24.6	1	1	1416	8346	532.71	866.99					53.7
C01	Absolute Quantification	ABS	ex vivo SARS-CoV-2 RNA + Fz_CoV2_7b	Ch1Unknown	ORF7b	Manual	20.9	ddPCR Supermix for Probes (no dUTP)	418			23.8	18	201	11195	18	183	1151	10044	0	11396								0.164			0.189	0.14	14.1			15.9	12.3	1	1	1416	8443.2	523.3	662.98					22.4
G01	Absolute Quantification	ABS	ex vivo SARS-CoV-2 RNA + TFz3	Ch1Unknown	ORF7b	Manual	11.7	ddPCR Supermix for Probes (no dUTP)	234			13.7	9.7	132	13235	8	124	1155	12080	0	13367								0.109			0.129	0.089	9.8			11.4	8.2	1	1	1416	8600.1	538.19	617.8					12.7
A01	Absolute Quantification	ABS	No template control	Ch2Unknown	N2	Manual	0.6	ddPCR Supermix for Probes (no dUTP)	12			1.3	0.2	5	9956	0	0	5	9956	0	9961																		1	1	2908	4385	1589.9	1591.4					0.9
B01	Absolute Quantification	ABS	ex vivo SARS-CoV-2 RNA - XNAzyme	Ch2Unknown	N2	Manual	150	ddPCR Supermix for Probes (no dUTP)	3000			158	142	1416	10423	72	433	1344	9990	1.37	11839								0.342			0.377	0.307	25.5			27.4	23.6	1	1	2908	4491.3	1626	1968.7					153.9
F01	Absolute Quantification	ABS	ex vivo SARS-CoV-2 RNA + FR6_1	Ch2Unknown	N2	Manual	142	ddPCR Supermix for Probes (no dUTP)	2840			150	135	1391	10810	60	462	1331	10348	0.0555	12201								0.361			0.398	0.325	26.5			28.5	24.6	1	1	2908	4560	1650.9	1982.5					146.2
C01	Absolute Quantification	ABS	ex vivo SARS-CoV-2 RNA + Fz_CoV2_7b	Ch2Unknown	N2	Manual	127	ddPCR Supermix for Probes (no dUTP)	2540			135	120	1169	10227	18	183	1151	10044	0	11396								0.164			0.189	0.14	14.1			15.9	12.3	1	1	2908	4541.3	1633.7	1931.9					131.1
G01	Absolute Quantification	ABS	ex vivo SARS-CoV-2 RNA + TFz3	Ch2Unknown	N2	Manual	107	ddPCR Supermix for Probes (no dUTP)	2140			113	101	1163	12204	8	124	1155	12080	0	13367								0.109			0.129	0.089	9.8			11.4	8.2	1	1	2908	4575.3	1643.7	1898.8					110.2
[truncated: 13 more columns]

## Sheet: Fig 3
Figure 3
SARS-CoV-2 infection assay
Data shown in Fig. 3b
	TFz3 [ ] (pmol/10^6 cells)	Firefly (RLU)			Renilla (RLU)			Firefly/Renilla ratio
	6.25	79114	79373	77227	97729	94895	86866	0.809524	0.83643	0.889036
	12.5	66888	67189	61053	92720	94389	71669	0.721398	0.711831	0.851875
	25	67097	67659	67262	84200	91020	73417	0.796876	0.743342	0.916164
	50	40668	40453	38754	87163	95618	74311	0.466574	0.423069	0.521511
	100	17798	18263	17250	61275	59988	50630	0.290461	0.304444	0.340707
	Mock infected	2606	2660	3852	55669	57840	78127	0.0468124	0.0459889	0.0493043
Data shown in Fig. 3c
		Mock-infected			SARS-CoV-2
	-Fz	4551	5991	4771	184200	142500	157900	Firefly
	FR6_1	3701	4081	4881	102000	94450	74850
	TFz3	2840	2830	2630	34180	31080	27350
	TFz3i	3981	3871	3881	81400	84170	91640
	-Fz	1530000	1860000	1520000	1160000	674000	1090000	Renilla
	FR6_1	1450000	1550000	1830000	1160000	797000	574000
	TFz3	1060000	1040000	831000	543000	498000	461000
	TFz3i	1540000	1650000	1430000	825000	898000	1010000
	-Fz	0.00297451	0.00322097	0.00313882	0.158793	0.211424	0.144862	Ratio
	FR6_1	0.00255241	0.0026329	0.00266721	0.087931	0.118507	0.130401
	TFz3	0.00267925	0.00272115	0.00316486	0.0629466	0.0624096	0.0593275
	TFz3i	0.00258506	0.00234606	0.00271399	0.0986667	0.0937305	0.0907327
	-Fz	53.3846	65.64	46.1519				Fold change
	FR6_1	34.4501	45.01	48.8902
	TFz3	23.4942	22.935	18.7457
	TFz3i	38.168	39.9523	33.4315
	-Fz	81.3294	100	70.3107				% Max
	FR6_1	52.4835	68.5709	74.4824
	TFz3	35.7924	34.9406	28.5583
	TFz3i	58.1474	60.8658	50.9316
RT-ddPCR data shown in Fig. 3d
Well	ExptType	Experiment	Sample	TargetType	Target	Status	Concentration	CopiesPer20uLWell	TotalConfMax	TotalConfMin	PoissonConfMax	PoissonConfMin	Positives	Negatives	Ch1+Ch2+	Ch1+Ch2-	Ch1-Ch2+	Ch1-Ch2-	Linkage	AcceptedDroplets	CNV	TotalCNVMax	TotalCNVMin	PoissonCNVMax	PoissonCNVMin	ReferenceCopies	UnknownCopies	Ratio	TotalRatioMax	TotalRatioMin	PoissonRatioMax	PoissonRatioMin	FractionalAbundance	TotalFractionalAbundanceMax	TotalFractionalAbundanceMin	PoissonFractionalAbundanceMax	PoissonFractionalAbundanceMin	ReferenceAssayNumber	TargetAssayNumber	Threshold	MeanAmplitudeofPositives	MeanAmplitudeofNegatives	MeanAmplitudeTotal	ExperimentComments	MergedWells	TotalConfMax68	TotalConfMin68	PoissonConfMax68	PoissonConfMin68
A01	Absolute Quantification		HEK B7 - SARS-CoV-2 - XNAzyme	Ch1Unknown	ORF7b	Manual	0.23	4.6			0.6	0.12	3	15582						15585																		1	1	2036	7518.5	638.17	639.5					0.39	0
B01	Absolute Quantification		HEK B7 - SARS-CoV-2 - XNAzyme	Ch1Unknown	ORF7b	Manual	0.59	11.8			1.15	0.39	7	13950						13957																		1	1	2036	9928.2	641.47	646.12					0.84	0
C01	Absolute Quantification		HEK B7 - SARS-CoV-2 - XNAzyme	Ch1Unknown	ORF7b	Manual	0.16	3.2			0.52	0.07	2	14480						14482																		1	1	2036	9525.1	635.96	637.19					0.31	0
D01	Absolute Quantification		HEK B7 + SARS-CoV-2 - XNAzyme	Ch1Unknown	ORF7b	Manual	1404	28080			1436	1389	9005	3916						12921																		1	1	2036	9302.1	638.79	6676.5					1400	0
E01	Absolute Quantification		HEK B7 + SARS-CoV-2 - XNAzyme	Ch1Unknown	ORF7b	Manual	1396	27920			1423	1382	11355	4990						16345																		1	1	2036	9363.4	642.06	6700.8					1400	0
F01	Absolute Quantification		HEK B7 + SARS-CoV-2 - XNAzyme	Ch1Unknown	ORF7b	Manual	1549	30980			1585	1532	8833	3233						12066																		1	1	2036	9505.4	658.22	7134.9					1600	0
G01	Absolute Quantification		HEK B7 + SARS-CoV-2 + TFz3	Ch1Unknown	ORF7b	Manual	1021	20420			1046	1009	7051	5102						12153																		1	1	2036	9434.3	657.92	5749.9					1000	0
H01	Absolute Quantification		HEK B7 + SARS-CoV-2 + TFz3	Ch1Unknown	ORF7b	Manual	1110	22200			1136	1096	7298	4654						11952																		1	1	2036	9554.2	690.44	6102.8					1100	0
A02	Absolute Quantification		HEK B7 + SARS-CoV-2 + TFz3	Ch1Unknown	ORF7b	Manual	1117	22340			1143	1104	8091	5106						13197																		1	1	2036	9656.6	671.26	6180.1					1100	0
B02	Absolute Quantification		HEK B7 + SARS-CoV-2 + TFz3i	Ch1Unknown	ORF7b	Manual	1325	26500			1351	1311	10664	5120						15784																		1	1	2036	9532.8	676.07	6659.8					1300	0
C02	Absolute Quantification		HEK B7 + SARS-CoV-2 + TFz3i	Ch1Unknown	ORF7b	Manual	1453	29060			1483	1439	11097	4548						15645																		1	1	2036	9339.4	669.24	6819					1500	0
D02	Absolute Quantification		HEK B7 + SARS-CoV-2 + TFz3i	Ch1Unknown	ORF7b	Manual	1367	27340			1398	1351	8618	3926						12544																		1	1	2036	9395.6	681.75	6668.4					1400	0
E02	Absolute Quantification		No template control	Ch1Unknown	ORF7b	Manual	0.42	8.4			0.9	0.25	5	14149						14154																		1	1	2036	8259.8	693.08	695.76					0.63	0
Well	ExptType	Experiment	Sample	TargetType	Target	Status	Concentration	CopiesPer20uLWell	TotalConfMax	TotalConfMin	PoissonConfMax	PoissonConfMin	Positives	Negatives	Ch1+Ch2+	Ch1+Ch2-	Ch1-Ch2+	Ch1-Ch2-	Linkage	AcceptedDroplets	CNV	TotalCNVMax	TotalCNVMin	PoissonCNVMax	PoissonCNVMin	ReferenceCopies	UnknownCopies	Ratio	TotalRatioMax	TotalRatioMin	PoissonRatioMax	PoissonRatioMin	FractionalAbundance	TotalFractionalAbundanceMax	TotalFractionalAbundanceMin	PoissonFractionalAbundanceMax	PoissonFractionalAbundanceMin	ReferenceAssayNumber	TargetAssayNumber	Threshold	MeanAmplitudeofPositives	MeanAmplitudeofNegatives	MeanAmplitudeTotal	ExperimentComments	MergedWells	TotalConfMax68	TotalConfMin68	PoissonConfMax68	PoissonConfMin68
A06	Absolute Quantification		HEK B7 - SARS-CoV-2 - XNAzyme	Ch2Unknown	EIF2B2	Manual	562	11240			575	549	7240	11826						19066																		1	1	1286	1617.5	1044.8	1262.3					569	555
B06	Absolute Quantification		HEK B7 - SARS-CoV-2 - XNAzyme	Ch2Unknown	EIF2B2	Manual	624	12480			638	610	8043	11501						19544																		1	1	1286	1584.6	1033	1260					631	617
C06	Absolute Quantification		HEK B7 - SARS-CoV-2 - XNAzyme	Ch2Unknown	EIF2B2	Manual	511	10220			524	499	6461	11865						18326																		1	1	1286	1600.3	1049.6	1243.7					518	505
D06	Absolute Quantification		HEK B7 + SARS-CoV-2 - XNAzyme	Ch2Unknown	EIF2B2	Manual	469	9380			481	458	6606	13484						20090																		1	1	1286	1553.7	1024.8	1198.7					475	463
E06	Absolute Quantification		HEK B7 + SARS-CoV-2 - XNAzyme	Ch2Unknown	EIF2B2	Manual	494	9880			507	481	5820	11160						16980																		1	1	1286	1567.7	1032	1215.6					500	487
F06	Absolute Quantification		HEK B7 + SARS-CoV-2 - XNAzyme	Ch2Unknown	EIF2B2	Manual	379	7580			390	369	5012	13173						18185																		1	1	1286	1568.9	1042.8	1187.8					385	374
G06	Absolute Quantification		HEK B7 + SARS-CoV-2 + TFz3	Ch2Unknown	EIF2B2	Manual	367	7340			378	357	4788	13073						17861																		1	1	1286	1579.8	1034.7	1180.8					372	362
H06	Absolute Quantification		HEK B7 + SARS-CoV-2 + TFz3	Ch2Unknown	EIF2B2	Manual	453	9060			466	439	4458	9498						13956																		1	1	1286	1641.7	1063.2	1248					460	446
A07	Absolute Quantification		HEK B7 + SARS-CoV-2 + TFz3	Ch2Unknown	EIF2B2	Manual	422	8440			435	410	4545	10528						15073																		1	1	1286	1651.9	1069.4	1245.1					429	416
B07	Absolute Quantification		HEK B7 + SARS-CoV-2 + TFz3i	Ch2Unknown	EIF2B2	Manual	437	8740			450	425	4993	11088						16081																		1	1	1286	1620.8	1057.8	1232.6					444	431
C07	Absolute Quantification		HEK B7 + SARS-CoV-2 + TFz3i	Ch2Unknown	EIF2B2	Manual	490	9800			504	477	5210	10075						15285																		1	1	1286	1607.4	1047.9	1238.6					497	484
D07	Absolute Quantification		HEK B7 + SARS-CoV-2 + TFz3i	Ch2Unknown	EIF2B2	Manual	410	8200			421	398	4995	11987						16982																		1	1	1286	1639.3	1077.2	1242.6					416	404
E07	Absolute Quantification		No template control	Ch2Unknown	EIF2B2	Manual	0.42	8.4			0.85	0.16	6	16966						16972																		1	1	1286	1613	1061.6	1061.8					0.61	0.27
[truncated: 12 more columns]

## Sheet: SI Fig 1
Supplementary Figure 1
Supplementary Figure 1e	Gel 1											Supplementary Figure 1e	Gel 2
(Replicate 1)												(Replicate 2)
Lane 9: Sub_CoV2_ORF1b + Fz_CoV2_1b[A28G], t = 0 h												Lane 1: Sub_CoV2_ORF1b + Fz_CoV2_1b[A28G], t = 0 h
Lane 10: Sub_CoV2_ORF1b + Fz_CoV2_1b[A28G], t = 0.5 h												Lane 2: Sub_CoV2_ORF1b + Fz_CoV2_1b[A28G], t = 0.5 h
Lane 11: Sub_CoV2_ORF1b + Fz_CoV2_1b[A28G], t = 1 h												Lane 3: Sub_CoV2_ORF1b + Fz_CoV2_1b[A28G], t = 1 h
Lane 12: Sub_CoV2_ORF1b + Fz_CoV2_1b[A28G], t = 2 h												Lane 4: Sub_CoV2_ORF1b + Fz_CoV2_1b[A28G], t = 2 h
Lane 13: Sub_CoV2_ORF1b + Fz_CoV2_1b[A28G], t = 4 h												Lane 5: Sub_CoV2_ORF1b + Fz_CoV2_1b[A28G], t = 4 h
Lane 14: Sub_CoV2_ORF1b + Fz_CoV2_1b[A28G], t = 8 h												Lane 6: Sub_CoV2_ORF1b + Fz_CoV2_1b[A28G], t = 8 h
Lane 15: Sub_CoV2_ORF1b + Fz_CoV2_1b[A28G], t = 16 h												Lane 7: Sub_CoV2_ORF1b + Fz_CoV2_1b[A28G], t = 16 h
Lane 16: Sub_CoV2_ORF1b + Fz_CoV2_1b[A28G], t = 27.5 h												Lane 8: Sub_CoV2_ORF1b + Fz_CoV2_1b[A28G], t = 27.5 h
(Other lanes: see Fig. 1b Gel 2 above)												(Replicate 3)
												Lane 9: Sub_CoV2_ORF1b + Fz_CoV2_1b[A28G], t = 0 h
												Lane 10: Sub_CoV2_ORF1b + Fz_CoV2_1b[A28G], t = 0.5 h
												Lane 11: Sub_CoV2_ORF1b + Fz_CoV2_1b[A28G], t = 1 h
												Lane 12: Sub_CoV2_ORF1b + Fz_CoV2_1b[A28G], t = 2 h
												Lane 13: Sub_CoV2_ORF1b + Fz_CoV2_1b[A28G], t = 4 h
												Lane 14: Sub_CoV2_ORF1b + Fz_CoV2_1b[A28G], t = 8 h
												Lane 15: Sub_CoV2_ORF1b + Fz_CoV2_1b[A28G], t = 16 h
												Lane 16: Sub_CoV2_ORF1b + Fz_CoV2_1b[A28G], t = 27.5 h
Substrate: Sub_COV2_ORF1b
Catalyst: Fz_CoV2_1b[A28G]
Experiment: single-turnover kinetics (Supplementary Fig. 1e) in 1mM Mg2+, pH 7.4, 37C condition
Replicate 1						Replicate 2						Replicate 3
SI Fig. 1e raw gel 1						SI Fig. 1e raw gel 2						SI Fig. 1e raw gel 2
Lane	Time (h)		Volume	% cleavage		Lane	Time (h)		Volume	% cleavage		Lane	Time (h)		Volume	% cleavage
10	0.5	Substrate band:	7048.62			2	0.5	Substrate band:	6329.5			10	0.5	Substrate band:	5182.5
		Product band:	72.536	1.0186				Product band:	69.95	1.09306				Product band:	51.536	0.984633
11	1	Substrate band:	7541.03			3	1	Substrate band:	6893.91			11	1	Substrate band:	5504.5
		Product band:	184.607	2.38954				Product band:	134.778	1.91754				Product band:	103.778	1.85044
12	2	Substrate band:	7200.74			4	2	Substrate band:	6591.33			12	2	Substrate band:	5051.38
		Product band:	316.678	4.21259				Product band:	213.435	3.13655				Product band:	176.607	3.37811
13	4	Substrate band:	6521.03			5	4	Substrate band:	6015.91			13	4	Substrate band:	4723.67
		Product band:	639.698	8.93342				Product band:	445.749	6.89837				Product band:	327.092	6.47609
14	8	Substrate band:	6341.15			6	8	Substrate band:	5792.5			14	8	Substrate band:	4625.26
		Product band:	1337.6	17.4195				Product band:	1018.06	14.9483				Product band:	769.406	14.2624
15	16	Substrate band:	4124.08			7	16	Substrate band:	4041.26			15	16	Substrate band:	3208.43
		Product band:	1657.43	28.6677				Product band:	1138.36	21.9776				Product band:	876.527	21.4575
16	27.5	Substrate band:	3826.73			8	27.5	Substrate band:	4635.67			16	27.5	Substrate band:	4030.62
		Product band:	3101.52	44.7663				Product band:	2382.13	33.9442				Product band:	2059.5	33.817

## Sheet: SI Fig 3
Supplementary Figure 3
Supplementary Figure 3a, c												Supplementary Figure 3b, d and e
Lane 3: Sub_CoV2_S + Dz817_CoV2_S, t = 0 h												Lane 2: Sub_CoV2_ORF7b + Dz1023_CoV2_7b, t = 0 h
Lane 4: Sub_CoV2_S + Dz817_CoV2_S, t = 1.5 h												Lane 3: Sub_CoV2_ORF7b + Dz1023_CoV2_7b, t = 1.5 h
Lane 5: Sub_CoV2_S + Dz817_CoV2_S, t = 3 h												Lane 4: Sub_CoV2_ORF7b + Dz1023_CoV2_7b, t = 3 h
Lane 6: Sub_CoV2_S + Dz817_CoV2_S, t = 6 h												Lane 5: Sub_CoV2_ORF7b + Dz1023_CoV2_7b, t = 6 h
Lane 7: Sub_CoV2_S + Dz817_CoV2_S, t = 10 h												Lane 6: Sub_CoV2_ORF7b + Dz1023_CoV2_7b, t = 10 h
Lane 8: Sub_CoV2_S + Dz817_CoV2_S, t = 24 h												Lane 7: Sub_CoV2_ORF7b + Dz1023_CoV2_7b, t = 24 h
Lane 10: Sub_CoV2_ORF1a + Dz1023_CoV2_1a, t = 0 h												Lane 9: Sub_CoV2_ORF7b + Dz817_CoV2_7b, t = 0 h
Lane 11: Sub_CoV2_ORF1a + Dz1023_CoV2_1a, t = 1.5 h												Lane 10: Sub_CoV2_ORF7b + Dz817_CoV2_7b, t = 1.5 h
Lane 12: Sub_CoV2_ORF1a + Dz1023_CoV2_1a, t = 3 h												Lane 11: Sub_CoV2_ORF7b + Dz817_CoV2_7b, t = 3 h
Lane 13: Sub_CoV2_ORF1a + Dz1023_CoV2_1a, t = 6 h												Lane 12: Sub_CoV2_ORF7b + Dz817_CoV2_7b, t = 6 h
Lane 14: Sub_CoV2_ORF1a + Dz1023_CoV2_1a, t = 10 h												Lane 13: Sub_CoV2_ORF7b + Dz817_CoV2_7b, t = 10 h
Lane 15: Sub_CoV2_ORF1a + Dz1023_CoV2_1a, t = 24 h												Lane 14: Sub_CoV2_ORF7b + Dz817_CoV2_7b, t = 24 h
												Lane 16: Sub_CoV2_S + Dz1023_CoV2_S, t = 0 h
												Lane 17: Sub_CoV2_S + Dz1023_CoV2_S, t = 1.5 h
												Lane 18: Sub_CoV2_S + Dz1023_CoV2_S, t = 3 h
												Lane 19: Sub_CoV2_S + Dz1023_CoV2_S, t = 6 h
												Lane 20: Sub_CoV2_S + Dz1023_CoV2_S, t = 10 h
												Lane 21: Sub_CoV2_S + Dz1023_CoV2_S, t = 24 h
Substrate: Sub_COV2_ORF1a
Catalyst: Dz1023_CoV2_1a
Experiment: single-turnover kinetics (Supplementary Fig. 3a) in 1mM Mg2+, pH 7.4, 37C condition
SI Fig. 3a,c raw gel 1
Lane	Time (h)		Volume	% cleavage
11	1.5	Substrate band:	3520.7
		Product band:	97.536	2.69568
12	3	Substrate band:	3508.11
		Product band:	122.95	3.38606
13	6	Substrate band:	3875.36
		Product band:	181.778	4.48045
14	10	Substrate band:	3416.82
		Product band:	179.192	4.98308
15	24	Substrate band:	3148.11
		Product band:	225.142	6.67432
Substrate: Sub_COV2_ORF1a
Catalyst: Dz1023_CoV2_S
Experiment: single-turnover kinetics (Supplementary Fig. 3b) in 1mM Mg2+, pH 7.4, 37C condition
SI Fig. 3b, d and e raw gel 1
Lane	Time (h)		Volume	% cleavage
17	1.5	Substrate band:	1590.34
		Product band:	147.435	8.48415
18	3	Substrate band:	1600.63
		Product band:	252.385	13.6203
19	6	Substrate band:	1290.21
		Product band:	335.799	20.6517
20	10	Substrate band:	1204.21
		Product band:	490.92	28.9606
21	24	Substrate band:	762.385
		Product band:	876.042	53.4685
Substrate: Sub_COV2_S
Catalyst: Dz817_CoV2_S
Experiment: single-turnover kinetics (Supplementary Fig. 3c) in 1mM Mg2+, pH 7.4, 37C condition
SI Fig. 3a,c raw gel 1
Lane	Time (h)		Volume	% cleavage
4	1.5	Substrate band:	2133.11
		Product band:	73.95	3.35061
5	3	Substrate band:	2150.41
		Product band:	109.778	4.85704
6	6	Substrate band:	1996.82
		Product band:	181.728	8.3417
7	10	Substrate band:	2094.11
		Product band:	286.556	12.0368
8	24	Substrate band:	1650.53
		Product band:	656.406	28.4536
Substrate: Sub_COV2_ORF7b
Catalyst: Dz1023_CoV2_7b
Experiment: single-turnover kinetics (Supplementary Fig. 3d) in 1mM Mg2+, pH 7.4, 37C condition
SI Fig. 3b, d and e raw gel 1
Lane	Time (h)		Volume	% cleavage
3	1.5	Substrate band:	2166.87
		Product band:	644.042	22.9122
4	3	Substrate band:	1671.75
		Product band:	1146.46	40.6804
5	6	Substrate band:	1080.34
		Product band:	1752.7	61.8665
6	10	Substrate band:	736.92
		Product band:	2132.41	74.3173
7	24	Substrate band:	369.506
		Product band:	2337.7	86.351
Substrate: Sub_COV2_ORF7b
Catalyst: Dz817_CoV2_7b
Experiment: single-turnover kinetics (Supplementary Fig. 3e) in 1mM Mg2+, pH 7.4, 37C condition
SI Fig. 3b, d and e raw gel 1
Lane	Time (h)		Volume	% cleavage
10	1.5	Substrate band:	1876.46
		Product band:	64.364	3.31633
11	3	Substrate band:	2011.46
		Product band:	88.778	4.22705
12	6	Substrate band:	1771.16
		Product band:	167.728	8.65072
13	10	Substrate band:	1965.46
		Product band:	226.971	10.3525
14	24	Substrate band:	1700.16
		Product band:	549.749	24.4342

## Sheet: SI Fig 5
Supplementary Figure 5
Supplementary Figure 5b	Gel 1										Supplementary Figure 5b	Gel 2											Supplementary Figure 5b	Gel 3
(Replicate 1)											(Replicate 1)												(Replicate 1)
Lane 2: Sub_CoV2_ORF7b + TFz3, t = 0 h											Lane 2: Sub_CoV2_S + TFz3, t = 0 h												Lane 2: Sub_CoV2_ORF1a + TFz3, t = 0 h
Lane 3: Sub_CoV2_ORF7b + TFz3, t = 5 min											Lane 3: Sub_CoV2_S + TFz3, t = 5 min												Lane 3: Sub_CoV2_ORF1a + TFz3, t = 5 min
Lane 4: Sub_CoV2_ORF7b + TFz3, t = 15 min											Lane 4: Sub_CoV2_S + TFz3, t = 15 min												Lane 4: Sub_CoV2_ORF1a + TFz3, t = 15 min
Lane 5: Sub_CoV2_ORF7b + TFz3, t = 45 min											Lane 5: Sub_CoV2_S + TFz3, t = 45 min												Lane 5: Sub_CoV2_ORF1a + TFz3, t = 45 min
Lane 6: Sub_CoV2_ORF7b + TFz3, t = 2.5 h											Lane 6: Sub_CoV2_S + TFz3, t = 2.5 h												Lane 6: Sub_CoV2_ORF1a + TFz3, t = 2.5 h
Lane 7: Sub_CoV2_ORF7b + TFz3, t = 7.5 h											Lane 7: Sub_CoV2_S + TFz3, t = 7.5 h												Lane 7: Sub_CoV2_ORF1a + TFz3, t = 7.5 h
Lane 8: Sub_CoV2_ORF7b + TFz3, t = 22.5 h											Lane 8: Sub_CoV2_S + TFz3, t = 22.5 h												Lane 8: Sub_CoV2_ORF1a + TFz3, t = 22.5 h
(Replicate 2)											(Replicate 2)												(Replicate 2)
Lane 9: Sub_CoV2_ORF7b + TFz3, t = 0 h											Lane 9: Sub_CoV2_S + TFz3, t = 0 h												Lane 9: Sub_CoV2_ORF1a + TFz3, t = 0 h
Lane 10: Sub_CoV2_ORF7b + TFz3, t = 5 min											Lane 10: Sub_CoV2_S + TFz3, t = 5 min												Lane 10: Sub_CoV2_ORF1a + TFz3, t = 5 min
Lane 11: Sub_CoV2_ORF7b + TFz3, t = 15 min											Lane 11: Sub_CoV2_S + TFz3, t = 15 min												Lane 11: Sub_CoV2_ORF1a + TFz3, t = 15 min
Lane 12: Sub_CoV2_ORF7b + TFz3, t = 45 min											Lane 12: Sub_CoV2_S + TFz3, t = 45 min												Lane 12: Sub_CoV2_ORF1a + TFz3, t = 45 min
Lane 13: Sub_CoV2_ORF7b + TFz3, t = 2.5 h											Lane 13: Sub_CoV2_S + TFz3, t = 2.5 h												Lane 13: Sub_CoV2_ORF1a + TFz3, t = 2.5 h
Lane 14: Sub_CoV2_ORF7b + TFz3, t = 7.5 h											Lane 14: Sub_CoV2_S + TFz3, t = 7.5 h												Lane 14: Sub_CoV2_ORF1a + TFz3, t = 7.5 h
Lane 15: Sub_CoV2_ORF7b + TFz3, t = 22.5 h											Lane 15: Sub_CoV2_S + TFz3, t = 22.5 h												Lane 15: Sub_CoV2_ORF1a + TFz3, t = 22.5 h
(Replicate 3)											(Replicate 3)												(Replicate 3)
Lane 16: Sub_CoV2_ORF7b + TFz3, t = 0 h											Lane 16: Sub_CoV2_S + TFz3, t = 0 h												Lane 16: Sub_CoV2_ORF1a + TFz3, t = 0 h
Lane 17: Sub_CoV2_ORF7b + TFz3, t = 5 min											Lane 17: Sub_CoV2_S + TFz3, t = 5 min												Lane 17: Sub_CoV2_ORF1a + TFz3, t = 5 min
Lane 18: Sub_CoV2_ORF7b + TFz3, t = 15 min											Lane 18: Sub_CoV2_S + TFz3, t = 15 min												Lane 18: Sub_CoV2_ORF1a + TFz3, t = 15 min
Lane 19: Sub_CoV2_ORF7b + TFz3, t = 45 min											Lane 19: Sub_CoV2_S + TFz3, t = 45 min												Lane 19: Sub_CoV2_ORF1a + TFz3, t = 45 min
Lane 20: Sub_CoV2_ORF7b + TFz3, t = 2.5 h											Lane 20: Sub_CoV2_S + TFz3, t = 2.5 h												Lane 20: Sub_CoV2_ORF1a + TFz3, t = 2.5 h
Lane 21: Sub_CoV2_ORF7b + TFz3, t = 7.5 h											Lane 21: Sub_CoV2_S + TFz3, t = 7.5 h												Lane 21: Sub_CoV2_ORF1a + TFz3, t = 7.5 h
Lane 22: Sub_CoV2_ORF7b + TFz3, t = 22.5 h											Lane 22: Sub_CoV2_S + TFz3, t = 22.5 h												Lane 22: Sub_CoV2_ORF1a + TFz3, t = 22.5 h
Substrate: Sub_COV2_ORF7b
Catalyst: TFz3
Experiment: single-turnover kinetics (Supplementary Fig. 5b) in 1mM Mg2+, pH 7.4, 37C condition
Replicate 1						Replicate 2						Replicate 3
SI Fig. 5b raw gel 1						SI Fig. 5b raw gel 1						SI Fig. 5b raw gel 1
Lane	Time (h)		Volume	% cleavage		Lane	Time (h)		Volume	% cleavage		Lane	Time (h)		Volume	% cleavage
3	0.08	Substrate band:	6627.74			10	0.08	Substrate band:	7574.4			17	0.08	Substrate band:	5716.96
		Product band:	126.364	1.87092				Product band:	207.607	2.66778				Product band:	148.192	2.52665
4	0.25	Substrate band:	7149.86			11	0.25	Substrate band:	7076.45			18	0.25	Substrate band:	5219.38
		Product band:	558.87	7.24983				Product band:	583.87	7.62201				Product band:	369.627	6.61347
5	0.75	Substrate band:	5855.45			12	0.75	Substrate band:	5445.62			19	0.75	Substrate band:	4230.67
		Product band:	1541.31	20.8376				Product band:	1407.06	20.533				Product band:	1192.77	21.9929
6	2.5	Substrate band:	5439.45			13	2.5	Substrate band:	4708.96			20	2.5	Substrate band:	3641.26
		Product band:	4036.62	42.598				Product band:	3765.79	44.4354				Product band:	3232.79	47.0289
7	7.5	Substrate band:	3969.5			14	7.5	Substrate band:	3297.43			21	7.5	Substrate band:	2534.72
		Product band:	5544.57	58.2776				Product band:	4852.03	59.5381				Product band:	4120.62	61.9145
8	22.5	Substrate band:	3352.38			15	22.5	Substrate band:	2699.3			22	22.5	Substrate band:	1945.06
		Product band:	6710.76	66.6866				Product band:	5994.52	68.9515				Product band:	4776.33	71.0616
Substrate: Sub_COV2_S
Catalyst: TFz3
Experiment: single-turnover kinetics (Supplementary Fig. 5b) in 1mM Mg2+, pH 7.4, 37C condition
Replicate 1						Replicate 2						Replicate 3
SI Fig. 5b raw gel 2						SI Fig. 5b raw gel 2						SI Fig. 5b raw gel 2
Lane	Time (h)		Volume	% cleavage		Lane	Time (h)		Volume	% cleavage		Lane	Time (h)		Volume	% cleavage
3	0.08	Substrate band:	6450.55			10	0.08	Substrate band:	5570.96			17	0.08	Substrate band:	6235.67
		Product band:	108.364	1.65216				Product band:	18.121	0.324221				Product band:	14.121	0.225944
4	0.25	Substrate band:	6339.55			11	0.25	Substrate band:	5789.26			18	0.25	Substrate band:	6034.72
		Product band:	372.092	5.54398				Product band:	157.607	2.65025				Product band:	146.435	2.36906
5	0.75	Substrate band:	5903.72			12	0.75	Substrate band:	5701.26			19	0.75	Substrate band:	6290.13
		Product band:	1012.36	14.6377				Product band:	771.82	11.9235				Product band:	957.062	13.206
6	2.5	Substrate band:	5675.55			13	2.5	Substrate band:	5168.13			20	2.5	Substrate band:	5845.38
		Product band:	2820.08	33.1945				Product band:	1913.43	27.0198				Product band:	2362.26	28.7812
7	7.5	Substrate band:	4622.72			14	7.5	Substrate band:	4430.13			21	7.5	Substrate band:	5202.13
		Product band:	4502.45	49.341				Product band:	3477.5	43.9765				Product band:	4702.28	47.4766
8	22.5	Substrate band:	4068.72			15	22.5	Substrate band:	4579.43			22	22.5	Substrate band:	4465.31
		Product band:	7124.76	63.651				Product band:	6551.98	58.8603				Product band:	7399.05	62.3637
Substrate: Sub_COV2_ORF1a
Catalyst: TFz3
Experiment: single-turnover kinetics (Supplementary Fig. 5b) in 1mM Mg2+, pH 7.4, 37C condition
Replicate 1						Replicate 2						Replicate 3
SI Fig. 5b raw gel 3						SI Fig. 5b raw gel 3						SI Fig. 5b raw gel 3
Lane	Time (h)		Volume	% cleavage		Lane	Time (h)		Volume	% cleavage		Lane	Time (h)		Volume	% cleavage
3	0.08	Substrate band:	6292.96			10	0.08	Substrate band:	6373.03			17	0.08	Substrate band:	5910.26
		Product band:	36.536	0.577234				Product band:	113.364	1.74772				Product band:	56.95	0.954383
4	0.25	Substrate band:	6202.26			11	0.25	Substrate band:	6282.2			18	0.25	Substrate band:	5591.55
		Product band:	518.87	7.71999				Product band:	304.678	4.62553				Product band:	228.849	3.93185
5	0.75	Substrate band:	5975.96			12	0.75	Substrate band:	5498.38			19	0.75	Substrate band:	5344.43
		Product band:	1150.18	16.1403				Product band:	771.82	12.3093				Product band:	806.527	13.1122
6	2.5	Substrate band:	5335.55			13	2.5	Substrate band:	4946.55			20	2.5	Substrate band:	4750.43
		Product band:	2746.38	33.9817				Product band:	2312.84	31.86				Product band:	2237.01	32.0148
7	7.5	Substrate band:	3981.13			14	7.5	Substrate band:	3818.43			21	7.5	Substrate band:	3882.01
		Product band:	4761.91	54.4651				Product band:	4537.91	54.305				Product band:	4625.5	54.3696
8	22.5	Substrate band:	2276.48			15	22.5	Substrate band:	2085.77			22	22.5	Substrate band:	1815.65
		Product band:	7769.1	77.3385				Product band:	7224.98	77.5983				Product band:	7260.57	79.9955

## Sheet: SI Fig 6
Supplementary Figure 6
see Fig. 2 source data for RT-ddPCR data for SI Fig. 6c-e
RT-ddPCR data for SI Fig. 6f-h
Well	ExptType	Experiment	Sample	TargetType	Target	Status	Concentration	Supermix	CopiesPer20uLWell	TotalConfMax	TotalConfMin	PoissonConfMax	PoissonConfMin	Positives	Negatives	Ch1+Ch2+	Ch1+Ch2-	Ch1-Ch2+	Ch1-Ch2-	Linkage	AcceptedDroplets	CNV	TotalCNVMax	TotalCNVMin	PoissonCNVMax	PoissonCNVMin	ReferenceCopies	UnknownCopies	Ratio	TotalRatioMax	TotalRatioMin	PoissonRatioMax	PoissonRatioMin	FractionalAbundance	TotalFractionalAbundanceMax	TotalFractionalAbundanceMin	PoissonFractionalAbundanceMax	PoissonFractionalAbundanceMin	ReferenceAssayNumber	TargetAssayNumber	Threshold	MeanAmplitudeofPositives	MeanAmplitudeofNegatives	MeanAmplitudeTotal	ExperimentComments	MergedWells	TotalConfMax68	TotalConfMin68	PoissonConfMax68
C01	Absolute Quantification	ABS	ex vivo SARS-CoV-2 RNA - XNAzyme	Ch1Unknown	ORF7b	Manual	13.7	ddPCR Supermix for Probes (no dUTP)	274			16.1	11.4	131	11145	2	129	264	10881	0	11276								0.49			0.59	0.39	32.9			37.5	28.2	1	1	1416	8015.1	520.98	608.05					14.9
D01	Absolute Quantification	ABS	ex vivo SARS-CoV-2 RNA + TFz3 t= 0h	Ch1Unknown	ORF7b	Manual	8.2	ddPCR Supermix for Probes (no dUTP)	164			10.2	6.4	71	10212	0	71	149	10063	0	10283								0.47			0.61	0.34	32			38	26	1	1	1416	8206.9	519.35	572.43					9.2
A01	Absolute Quantification	ABS	No template control	Ch1Unknown	ORF7b	Manual	0	ddPCR Supermix for Probes (no dUTP)	0			0.27	0	0	12874	0	0	9	12865	0	12874																		1	1	1416	0	557.39	557.39					0.13
C01	Absolute Quantification	ABS	ex vivo SARS-CoV-2 RNA - XNAzyme	Ch2Unknown	N2	Manual	28.1	ddPCR Supermix for Probes (no dUTP)	562			31.5	24.7	266	11010	2	129	264	10881	0	11276								0.49			0.59	0.39	32.9			37.5	28.2	1	1	2908	4232.1	1583.1	1645.5					29.8
D01	Absolute Quantification	ABS	ex vivo SARS-CoV-2 RNA + TFz3 t= 0h	Ch2Unknown	N2	Manual	17.2	ddPCR Supermix for Probes (no dUTP)	344			19.9	14.4	149	10134	0	71	149	10063	0	10283								0.47			0.61	0.34	32			38	26	1	1	2908	4238.3	1565.8	1604.5					18.6
A01	Absolute Quantification	ABS	No template control	Ch2Unknown	N2	Manual	0.8	ddPCR Supermix for Probes (no dUTP)	16			1.5	0.4	9	12865	0	0	9	12865	0	12874																		1	1	2908	4561.3	1612.6	1614.6					1.13
[truncated: 13 more columns]
